# Supplementary material for: Clinically Relevant Genes and Proteins Modulated by Tocotrienols in Human Colon Cancer Cell Lines: Systematic Scoping Review
Source: Nutrients. 2021 Nov 12;13(11):4056. doi: 10.3390/nu13114056 (PMC8625890; doi:10.3390/nu13114056)
Supplement: Supplementary file 1 [file nutrients-13-04056-s001.zip]

Archive with 1 entries (1 files):
- Supplementary Material (1).pdf
